# Supplementary material for: Positive epigenetic regulation loop between AR and NSUN2 promotes prostate cancer progression
Source: Clin Transl Med. 2022 Sep 28;12(9):e1028. doi: 10.1002/ctm2.1028 (PMC9516604; doi:10.1002/ctm2.1028)
Supplement: Supplementary file 1 — Supplementary Table 1: Clinicopathological parameters for 497 prostate cancer patients obtained from the Cancer Genome Atlas (TCGA). [file CTM2-12-e1028-s005.xlsx]

## Sheet: clinicopathological NSUN2
submitter_id.samples	OS	OS.time	DSS	DSS.time	DFI	DFI.time	PFI	PFI.time	YBX1	NSUN6	AR	NSUN2	age_at_initial_pathologic_diagnosis	clinical_M	clinical_T	days_to_psa	gleason_score	history_of_neoadjuvant_treatment	pathologic_N	pathologic_T	psa_value
TCGA-2A-AAYO-01A	0	1272	0	1272	0	1272	0	1272	12.7198	8.625	8.3164	10.5875	0	0	T1c	90	1	No	1	1	7.42
TCGA-CH-5751-01A	0	1065	0	1065	1	365	1	365	12.7856	7.8583	11.3044	10.6525	1	0	T3a	1610	1	No	1	1	0.76
TCGA-CH-5753-01A	0	31	0	31			0	31	11.8437	8.3755	10.8949	10.4425	1	0		386	1	No	0	1	0
TCGA-CH-5754-01A	0	62	0	62			0	62	12.7494	7.6412	10.3149	10.4133	0	0	T1a	3247	1	No		1	0
TCGA-CH-5768-01A	0	731	0	731	0	731	0	731	12.5589	8.0945	9.9736	10.6064	1		T2c	393	1	No	0	1	0.01
TCGA-CH-5769-01A	0	62	0	62			0	62	12.8836	7.7163	9.1176	10.2291	1	0	T2a	99	1	No	0	1	0.03
TCGA-CH-5791-01A	0	1004	0	1004	0	1004	1	396	12.2223	6.8594	10.027	10.2215	0	0		1173	1	No	1	1	0.03
TCGA-EJ-5496-01A	0	595	0	595	0	595	0	595	12.331	8.0096	10.0997	10.2978	1	0	T2b	1924	1	No	1	1	0.1
TCGA-EJ-5498-01A	0	1720	0	1720	0	1720	0	1720	12.4511	7.2892	10.379	10.2867	0	0	T2b	811	1	No	0	1	0.1
TCGA-EJ-5501-01A	0	1365	0	1365	0	1365	0	1365	12.424	7.5014	9.9987	10.5994	0	0	T3b	170	1	No	0	1	4.09
TCGA-EJ-5502-01A	0	1171	0	1171	0	1171	0	1171	12.151	7.7932	9.9978	10.6702	1	0	T2a	757	1	No	0	1	0.1
TCGA-EJ-5503-01A	0	1391	0	1391	0	1391	0	1391	12.1815	7.545	9.8717	10.2627	1	0		62	1	No	1	1	37.36
TCGA-EJ-5509-01A	0	1464	0	1464	0	1464	0	1464	12.5201	7.5421	10.5518	11.4945	0	0	T3a	1925	1	No	0	1	3.1
TCGA-EJ-5510-01A	0	1887	0	1887	0	1887	0	1887	12.4368	7.4566	9.9645	10.8321	0		T3b	414	1	No	0	1	0.01
TCGA-EJ-5522-01A	0	2079	0	2079	0	2079	0	2079	12.2221	7.9886	10.1901	10.5145	0	0	T2a	147	1	No	1	1	0.03
TCGA-EJ-5524-01A	0	1882	0	1882			1	265	12.4498	7.4369	10.0813	10.6585	0	0	T3a		1	No	1	1
TCGA-EJ-5542-01A	0	1513	0	1513	0	1513	0	1513	12.3901	7.8187	10.1222	10.045	1	0	T2a	674	1	No	0	1	0
TCGA-EJ-7115-01A	0	2687	0	2687	0	2687	0	2687	12.2464	7.7237	9.7544	10.4012	0	0	T2c	356	1	No	1	1	0.1
TCGA-EJ-7123-01A	0	2572	0	2572	0	2572	0	2572	12.542	7.8402	10.4669	10.1515	0		T1c	2704	1	No	1	0	0.1
TCGA-EJ-7218-01B	0	2542	0	2542	0	2542	0	2542	12.3738	8.2412	9.1911	10.4339	0	0	T1c	986	1	No	0	1	0.13
TCGA-EJ-7314-01A	0	1150	0	1150	0	1150	0	1150	12.6015	7.8666	9.8992	10.5005	1	0		349	1	No	1	1	0.03
TCGA-EJ-7317-01A	0	771	0	771	0	771	0	771	12.2538	7.6778	9.8365	10.4918	0	0	T2b	1621	1	No	1	1	0
TCGA-EJ-7318-01B	0	1029	0	1029			1	380	12.9103	7.8782	6.6845	10.4266	0	0	T3a	1359	1	No	1	1	0.1
TCGA-EJ-7328-01A	0	842	0	842	0	842	0	842	12.8341	7.8924	9.2533	10.8319	0	0	T2a	686	1	No	1	1	0.01
TCGA-EJ-7781-01A	0	1073	0	1073	0	1073	0	1073	12.1482	7.7202	10.8913	10.0282	1	0	T2b	999	1	No	0	1	0.1
TCGA-EJ-7784-01A	0	781	0	781	0	781	0	781	12.0642	7.8779	10.5338	10.2684	1	0	T1c		1	No	1	1
TCGA-EJ-7786-01A	0	1096	0	1096	0	1096	0	1096	12.1472	8.1233	10.8124	10.5388	0	0	T1c	2047	1	No	0	1	0.9
TCGA-EJ-7792-01A	0	1396	0	1396	0	1396	0	1396	12.4364	7.8495	9.9473	10.0955	0	1	T3a	62	1	Yes, Pharmaceutical Treatment Prior to Resection			323
TCGA-EJ-7794-01A	0	1306	0	1306	0	1306	0	1306	12.2194	7.9529	10.6566	10.6196	1	0	T2b	121	1	No	1	1	0
TCGA-EJ-8474-01A	0	766	0	766	0	766	0	766	12.5225	8.0834	8.4204	10.4815	1	0	T2a	218	1	No	1	1	0.95
TCGA-EJ-A65E-01A	0	417	0	417	0	417	0	417	11.8777	8.3894	8.1256	10.6375	1	0	T1c		1	No	0	1
TCGA-EJ-A65J-01A	0	451	0	451	0	451	0	451	12.1059	8.1215	9.7267	10.459	1	0	T3a	692	1	No	0	1	2.19
TCGA-EJ-A7NM-01A	0	128	0	128	0	128	0	128	12.8603	8.6287	7.9988	10.0794	1	0	T2	1328	1	No	0	1	0.53
TCGA-EJ-A8FN-01A	0	329	0	329	0	329	0	329	12.6682	8.1896	8.8433	10.4666	0		T2c		1	No	0	1
TCGA-EJ-AB20-01A	0	131	0	131	0	131	0	131	13.0827	7.9726	6.3913	10.4826	0	0	T1c	1853	1	No	1	1	0.2
TCGA-EJ-AB27-01A	0	145	0	145	0	145	0	145	12.523	8.0736	9.2591	11.0634	1	0	T2b	146	1	No		1	0.059
TCGA-FC-7961-01A	0	469	0	469	0	469	0	469	12.1297	7.5276	8.8371	10.1867	1	0	T2b	771	1	No	0	1	0.36
TCGA-FC-A5OB-01A	0	680	0	680			0	680	12.1799	8.0582	8.9218	10.8478	1	0	T3a	1137	1	No	0	1	0.01
TCGA-FC-A66V-01A	0	524	0	524	0	524	0	524	12.3157	8.0817	5.4116	10.2257	0	0	T3a	110	1	No	0	1	5.22
TCGA-FC-A6HD-01A	0	789	0	789	0	789	0	789	13.1223	8.365	6.6364	10.2636	0	0		1491	1	No	0	1	1
TCGA-G9-6338-01A	0	2028	0	2028	0	2028	0	2028	13.2373	7.7501	7.2415	10.6493	1	0	T3a		1	No	1	1
TCGA-G9-6339-01A	0	2551	0	2551	1	1634	1	1634	12.8099	7.9803	5.9912	10.6255	0	0	T1c	664	1	No	0	1	0.36
TCGA-G9-6348-01A	0	1515	0	1515	0	1515	0	1515	12.9451	7.871	7.0475	10.4137	1		T1c	148	1	No	0	1	0.38
TCGA-G9-6371-01A	0	1226	0	1226	0	1226	0	1226	12.7926	7.5596	8.8229	10.664	0	0	T2c	134	1	No	0	1	0.064
TCGA-G9-6379-01A	0	1778	0	1778	0	1778	0	1778	12.5136	7.8924	4.7847	10.47	0	1	T1c	790	1	No	1	1	0.05
TCGA-G9-6385-01A	0	830	0	830	0	830	0	830	12.2501	7.7464	8.8487	10.3774	0	0	T1c	893	1	No	0	0	0.015
TCGA-G9-7519-01A	0	849	0	849	0	849	0	849	12.4837	8.0785	8.0364	10.6815	1	0	T1c	963	1	No	0	1	0.25
TCGA-G9-A9S0-01A	1	791	1	791			1	423	13.3854	7.79	7.3309	10.5576	1	0	T2b	769	1	No	0	1	0.09
TCGA-H9-7775-01A	0	185	0	185	0	185	0	185	12.3009	7.7543	9.7392	10.5219	0	0		1943	1	No	0	1	1.1
TCGA-H9-A6BX-01A	0	941	0	941	0	941	0	941	12.5602	7.5928	7.8639	10.4235	1	0	T3b	1383	1	No	1	1	0.1
TCGA-HC-7080-01A	0	1106	0	1106	0	1106	1	894	11.9406	8.5825	9.4835	10.6666	0	0	T3b	536	1	No	0	1	0.01
TCGA-HC-7081-01A	0	1136	0	1136			0	1136	12.4943	6.8257	11.1291	10.8188	0	0	T2b	1776	1	No	1	1	3.26
TCGA-HC-7211-01A	0	1221	0	1221	0	1221	0	1221	12.0755	7.6485	11.5081	10.6749	0				1	No	1	1
TCGA-HC-7212-01A	0	870	0	870	0	870	0	870	12.5743	7.9094	10.9644	10.7556	0	0		1589	1	No		1	0.03
TCGA-HC-7231-01A	0	939	0	939	0	939	0	939	12.5677	8.0116	9.8167	10.4891	1	0	T2b	3447	1	No	0	1	0.1
TCGA-HC-7232-01A	0	1161	0	1161	1	766	1	766	12.235	6.8492	9.9738	10.4126	0	0		339	1	No	1	1	0.02
TCGA-HC-7744-01A	0	531	0	531	0	531	0	531	12.9682	7.4382	10.4794	10.5229	0	0	T1c	85	1	No	1	1	0.32
TCGA-HC-7745-01A	0	721	0	721	0	721	0	721	12.6205	8.1231	9.4044	10.8398	0	0		1839	1	No	0	1	0.03
TCGA-HC-7747-01A	0	748	0	748	0	748	0	748	12.6454	7.6271	8.2336	10.5141	0	0	T1c		1	No	0	1
TCGA-HC-7748-01A	0	792	0	792	0	792	0	792	12.104	7.9059	11.3362	10.1486	0	0	T3a	91	1	No	0	1	0.1
TCGA-HC-7817-01B	0	928	0	928	0	928	0	928	12.4934	7.6338	7.7087	10.1506	0	0	T3a	637	1	No	0	1	0.1
TCGA-HC-7818-01A	0	938	0	938	0	938	0	938	12.4853	8.0228	9.9403	10.2538	1	0		31	1	No	1	1	4.53
TCGA-HC-7820-01A	0	747	0	747	0	747	0	747	12.2883	8.117	9.7177	9.3398	0	0		181	1	No	0	1	0.01
TCGA-HC-8264-01B	0	48	0	48			0	48	12.5758	7.9399	10.327	10.1297	0		T1c	178	1	No		1	0.03
TCGA-HC-8265-01A	0	483	0	483	0	483	0	483	12.382	7.8764	8.7101	10.6865	1	0		1124	1	No	0	1	0.03
TCGA-HC-A632-01A	0	61	0	61			0	61	11.6171	8.0928	7.5957	10.741	1	0	T1c	845	1	No	1	1	0.3
TCGA-HC-A6AL-01A	0	67	0	67			0	67	12.9934	8.2006	6.4003	10.7266	0	0	T2c	182	1	No	1	1	0.1
TCGA-HC-A6AN-01A	0	49	0	49			0	49	12.8464	8.0135	5.848	10.5811	1	0		86	1	No	0	1	3.11
TCGA-HC-A6AO-01A	0	530	0	530	0	530	0	530	13.2993	8.1673	5.7608	10.6723	0	0	T1c		1	No	0	0	0
TCGA-HC-A6HX-01A	0	38	0	38			0	38	12.421	7.8493	5.2688	10.4397	1	0	T1c	688	1	No	0	0	0.01
TCGA-HC-A76X-01A	0	150	0	150			0	150	12.7188	8.4536	9.1701	10.4876	0	0		1384	1	No	0	1	0.23
TCGA-HC-A9TE-01A	0	587	0	587			1	216	12.3602	8.2067	8.4805	10.1751	1	0	T3b	1195	1	No	0	1	0.1
TCGA-HC-A9TH-01A	0	844	0	844			1	351	12.8558	7.9051	9.3118	10.8926	0	0	T3a	631	1	No	0	1	0.7
TCGA-HI-7169-01A	0	2684	0	2684	0	2684	0	2684	12.9629	7.5212	6.5631	10.43	0	0	T2b		1	No	1	1
TCGA-J4-A67M-01A	0	941	0	941	0	941	0	941	12.702	7.6218	4.9658	10.4051	1	0	T2		1	No	0	0
TCGA-J4-A83J-01A	0	696	0	696	0	696	0	696	12.44	8.3998	9.1111	10.5575	0	0	T3b	637	1	No	1	1	0.6
TCGA-J4-A83K-01A	0	328	0	328	0	328	0	328	12.6966	8.4549	8.9778	10.171	1	0		1261	1	No	0	1	0.65
TCGA-J4-A83L-01A	0	720	0	720	0	720	0	720	12.3893	8.3964	9.1201	10.5222	0	0	T2c	510	1	No	1	1	0.01
TCGA-J4-A83M-01A	0	543	0	543	1	521	1	521	12.3075	7.7387	9.0849	10.4282	1	0		924	1	No	1	1	0.03
TCGA-J9-A52B-01A	0	422	0	422	1	57	1	57	12.7429	7.2575	7.6999	10.3256	1	0	T3a	1109	1	No	0	1	0.11
TCGA-J9-A8CK-01A	0	321	0	321			0	321	12.9318	8.1257	7.2917	10.4252	1	0		1004	1	No	1	1	0.01
TCGA-KC-A4BR-01A	0	1349	0	1349	1	1022	1	1022	12.5963	8.2912	8.7504	10.3872	0	0		424	1	No	0	1	0.03
TCGA-KC-A4BV-01A	0	1328	0	1328	1	1328	1	1328	12.6146	8.1187	8.8896	11.1044	0	0	T3a	2500	1	No	0	1	0.1
TCGA-KC-A7FD-01A	0	270	0	270	0	270	0	270	12.9622	8.0696	9.016	10.2649	1	0	T3a	521	1	No	0	0	3
TCGA-KK-A6E0-01A	0	1483	0	1483	1	941	1	941	11.8879	8.0309	8.2542	10.4178	0	0		1259	1	No	1	1	0.03
TCGA-KK-A6E5-01A	0	2073	0	2073	0	2073	0	2073	12.3011	8.0667	7.9811	10.4073	0	0	T1b	295	1	No	0	1	0.38
TCGA-KK-A6E7-01A	0	2760	0	2760			1	925	13.0971	7.6472	7.2997	10.8333	1	0	T1c	144	1	No	1	1	0.1
TCGA-KK-A7AP-01A	0	196	0	196			0	196	12.7599	8.167	9.0424	10.734	1	0	T2a	485	1	No	0	1	0.02
TCGA-KK-A7B2-01A	0	1099	0	1099			1	692	12.8099	7.8915	6.2672	10.9173	0	0		60	1	No	0	1	11.16
TCGA-KK-A8I5-01A	0	3096	0	3096	0	3096	0	3096	12.7543	7.5817	8.1021	10.2722	0	0	T1c	1847	1	No	1	1	0.1
TCGA-KK-A8IC-01A	0	2051	0	2051			1	1060	12.4895	7.9288	9.1908	11.2407	1	0	T1c	244	1	No	1	1	0.1
TCGA-KK-A8ID-01A	0	2107	0	2107	0	2107	0	2107	12.4015	7.4915	10.0601	10.2544	0	0	T1c	290	1	No	1	1	0.9
TCGA-KK-A8IK-01A	0	2052	0	2052	0	2052	0	2052	12.7354	8.8544	7.9563	10.0475	0	0	T2c	2891	1	No	0	1	39.8
TCGA-KK-A8IL-01A	1	628		628			0	628	12.6608	8.3279	7.9837	10.4043	0	0	T1c	324	1	No	0	1	0.03
TCGA-M7-A723-01A	0	763	0	763	0	763	0	763	12.9874	7.9656	5.135	10.5384	0	0	T3a	765	1	No	1	1	1.8
TCGA-M7-A725-01A	0	573	0	573	0	573	0	573	12.1672	7.7188	9.4785	10.5246	1	0	T2	1258	1	No	1	1	0
TCGA-MG-AAMC-01A	0	173	0	173	0	173	0	173	13.0781	8.8993	7.1972	10.496	0	0	T2a		1	No	1	1
TCGA-QU-A6IN-01A	0	4264	0	4264	0	4264	0	4264	12.585	8.9913	5.1023	10.4493	1	0	T1c	1769	1	No	0	0	0.1
TCGA-QU-A6IO-01A	0	3716	0	3716	0	3716	0	3716	12.0915	8.4342	4.8315	10.6309	0	0	T2	-75	1	No	0	1	28.1
TCGA-TP-A8TT-01A	0	526	0	526			0	526	12.526	7.9454	9.2348	10.6841	0	0	T2b		1	No	1	1
TCGA-TP-A8TV-01A	0	610	0	610	0	610	0	610	12.5267	8.406	9.6512	10.5603	0	0	T2b	288	1	No	1	1	0.01
TCGA-V1-A8MU-01A	0	1876	0	1876			0	1876	12.5506	8.7275	7.4644	10.7077	1	0	T2	559	1	No	0	1	0.01
TCGA-V1-A8WN-01A	0	924	0	924	0	924	0	924	12.1444	8.3003	9.9872	10.7674	0	0		39	1	No	0	1	8.49
TCGA-V1-A8WS-01A	0	474	0	474			0	474	12.9249	8.2918	8.7155	10.1666	1	0	T3a	405	1	No		1	12.01
TCGA-V1-A9OL-01A	0	1913	0	1913	1	105	1	105	13.2145	8.3545	9.7668	10.2831	0	0	T2b	1871	1	No	0	1	15.6
TCGA-V1-A9OQ-01A	0	371	0	371	0	371	0	371	12.7821	8.3994	6.6877	11.0184	0	0	T1c	184	1	No	0	1	0.08
TCGA-V1-A9OT-01A	0	476	0	476			1	292	11.9004	9.7292	6.3	10.5105	0	0	T2b	836	1	No	0	1	0.42
TCGA-V1-A9OY-01A	0	1067	0	1067	0	1067	0	1067	12.6127	8.6284	7.868	10.6176	1				1	No		1
TCGA-V1-A9ZG-01A	0	1517	0	1517	0	1517	0	1517	13.0066	7.5124	9.4771	10.8428	0	0	T1c	222	1	No	0	1	0.06
TCGA-V1-A9ZK-01A	0	1383	0	1383	0	1383	0	1383	12.0902	8.0074	9.7348	10.2028	1	0			1	No	1	1
TCGA-VN-A88I-01A	0	269	0	269			0	269	12.86	7.811	7.0001	10.7099	0	0		91	1	No	0	1	11.49
TCGA-VP-A875-01A	0	2309	0	2309	0	2309	0	2309	12.2319	8.9833	8.9151	10.163	1	0	T2a		1	No	0	1
TCGA-VP-A876-01A	0	3333	0	3333	0	3333	0	3333	12.8548	8.85	8.4826	10.4616	1	0	T2a	239	1	No	1	1	0.01
TCGA-VP-A879-01A	1	728	0	728	0	728	0	728	12.4041	8.2135	9.2711	10.0371	1	0	T2a	427	1	No	1	1	31.85
TCGA-VP-A87E-01A	0	2037	0	2037	0	2037	0	2037	12.6207	8.3419	8.6269	10.8278	0	0	T1c	291	1	No	0	0	0.015
TCGA-VP-A87J-01A	0	1774	0	1774	0	1774	0	1774	12.4107	7.4108	9.9987	11.1448	1	0	T1c	1147	1	No	1	1	0.07
TCGA-WW-A8ZI-01A	0	449	0	449	0	449	0	449	12.4412	9.2324	9.1349	10.3245	1	0	T2	663	1	No	0	1	0.01
TCGA-XA-A8JR-01A	0	376	0	376	0	376	0	376	12.6101	8.6692	8.7749	10.1831	0	0	T2b	941	1	No	0	1	0.3
TCGA-XK-AAJ3-01A	0	1262	0	1262	0	1262	0	1262	12.2613	7.9475	9.8892	10.6684	0	0	T2b	1461	1	No	0	1	0.1
TCGA-XK-AAJT-01A	0	1434	0	1434			0	1434	12.6348	7.7875	7.5993	10.1751	0	0	T3b	128	1	No	1	1	0.1
TCGA-XQ-A8TB-01A	0	770	0	770	0	770	0	770	12.5457	8.3421	9.3203	10.8114	0	0		1426	1	No	0	1	0.24
TCGA-Y6-A8TL-01A	0	992	0	992			0	992	12.4883	8.5353	8.7035	9.992	0	0	T2b	695	1	No	1	1	0.015
TCGA-YL-A8SA-01A	0	512	0	512			0	512	12.2788	8.0837	8.8589	10.6167	1	0	T2b	549	1	No	0	1	0.7
TCGA-YL-A8SF-01A	0	1373	0	1373			0	1373	12.4493	8.2576	8.5886	10.6264	1	0		1890	1	No	0	1	1.36
TCGA-YL-A8SH-01B	1	875	0	875	0	875	0	875	12.5643	8.5103	8.1405	10.5521	0	0	T2a	740	1	No	0	1	6.4
TCGA-YL-A8SI-01A	0	1614	0	1614	1	1423	1	1423	12.5659	8.3998	9.3258	10.3081	0	0	T1c	1108	1	No	0	1	0.03
TCGA-YL-A8SQ-01B	0	2083	0	2083			1	329	12.0581	8.0926	9.5527	10.4833	1	0	T3a	321	1	No		1	0.01
TCGA-YL-A9WI-01A	0	1623	0	1623			0	1623	12.8082	8.0236	10.3466	10.6646	1	0	T3a	420	1	No	0	1	0.1
TCGA-YL-A9WJ-01A	1	1855	1	1855			1	1476	12.3828	8.2723	9.8684	10.0153	1	0	T2c		1	No	1	1
TCGA-YL-A9WL-01A	0	740	0	740	1	740	1	740	12.96	8.447	9.698	10.3832	1	0		1441	1	No	0	1	0.48
TCGA-ZG-A8QY-01A	0	404	0	404			0	404	12.3817	7.5582	8.4522	10.3502	0	0	T3b	75	1	No	0	1	0.8
TCGA-ZG-A8QZ-01A	0	308	0	308			0	308	12.5746	8.2421	8.445	10.7185	0	0	T2a	2155	1	No		1	0.38
TCGA-ZG-A9KY-01A	0	130	0	130			0	130	12.5277	7.3175	10.5484	10.3407	1	0	T2c	463	1	No	1	1	0.55
TCGA-ZG-A9L2-01A	0	1154	0	1154			1	180	13.0837	8.0676	8.0741	10.5744	0				1	No		1
TCGA-ZG-A9L5-01A	0	908	0	908			0	908	12.4765	8.1913	10.0276	10.3975	1	0	T1c	542	1	No	0	1	0.01
TCGA-ZG-A9L6-01A	0	687	0	687			1	664	12.4487	7.7799	8.8379	10.7508	0	0	T2c	1877	1	No	0	1	0.1
TCGA-ZG-A9LU-01A	0	579	0	579			0	579	12.6426	8.2975	6.7345	10.3829	0	0	T1c	2289	1	No	0	1	0.3
TCGA-ZG-A9MC-01A	0	455	0	455			0	455	12.4402	7.7729	9.6888	10.3799	0	0	T2c	995	1	No	1	1	0.05
TCGA-ZG-A9ND-01A	0	410	0	410	0	410	0	410	12.4513	7.9335	8.6981	10.5335	0	0	T2b	2425	1	No	0	1	9.69
TCGA-2A-A8VL-01A	0	621	0	621			0	621	12.3977	8.5659	8.2197	10.3042	0	0	T1c	963	0	No		1	0.03
TCGA-2A-A8VO-01A	0	1701	0	1701			0	1701	12.5579	8.8629	8.322	10.574	0	0	T2b	990	0	No	0	1	0.37
TCGA-2A-A8VT-01A	0	1373	0	1373			0	1373	12.1539	7.6431	11.4259	10.148	0	0	T1c	131	0	No	0	0	0.1
TCGA-2A-A8VV-01A	0	671	0	671			0	671	12.7749	8.7553	7.7554	10.3182	1	0	T1c	1409	0	No	0	1	0.01
TCGA-2A-A8VX-01A	0	1378	0	1378			0	1378	12.8923	9.0138	7.433	10.9928	0	0	T1c	776	0	No	1	1	0
TCGA-2A-A8W1-01A	0	112	0	112			0	112	12.5958	8.5936	9.2519	10.9716	0	0		585	0	No	0	0	0.05
TCGA-2A-A8W3-01A	0	863	0	863			1	198	12.7367	7.7609	10.4036	10.7135	0	0		236	0	No	1	1	0.01
TCGA-2A-AAYF-01A	0	1364	0	1364	0	1364	0	1364	12.2549	8.178	9.661	10.107	1	0	T2b	557	0	No		0	0.1
TCGA-2A-AAYU-01A	0	615	0	615			0	615	12.637	8.3803	8.9385	10.213	1	0	T1c	162	0	No		0
TCGA-4L-AA1F-01A	0	350	0	350	0	350	0	350	12.8212	7.2938	8.6118	10.6092	0	0	T1c	1253	0	No		0	0.01
TCGA-CH-5737-01A	0	91	0	91			0	91	12.0919	7.7537	9.7305	10.2774	0	0	T1c	110	0	No	0	0	0.01
TCGA-CH-5738-01A	0	212	0	212	0	212	0	212	12.4083	8.2784	9.82	10.5792	1	0		634	0	No	0	1	0.1
TCGA-CH-5739-01A	0	671	0	671	0	671	0	671	12.2196	8.6611	10.2769	10.4266	1	0	T1c	179	0	No	0	1	0.1
TCGA-CH-5740-01A	0	31	0	31			0	31	12.8363	8.0023	8.9304	10.5813	1	0	T2c	1033	0	No	0	1	0.05
TCGA-CH-5741-01A	0	395	0	395	0	395	0	395	12.5356	8.4469	8.3459	10.1937	0	0	T2a	-1	0	No	0	0	0.83
TCGA-CH-5743-01A	0	425	0	425	0	425	1	425	12.334	8.2301	8.7025	10.5378	1	0	T2	168	0	No	0	0	0.01
TCGA-CH-5744-01A	0	60	0	60			0	60	12.3658	7.677	9.615	10.6527	0	0	T2a	1572	0	No	0	0	0.2
TCGA-CH-5745-01A	0	91	0	91			0	91	12.114	7.9099	9.2719	10.4567	0	0	T3a	167	0	No	1	1	0.1
TCGA-CH-5746-01A	0	731	0	731	0	731	0	731	12.3319	8.6806	9.7497	10.4788	0	0		1247	0	No	0	1	0.01
TCGA-CH-5748-01A	0	31	0	31			0	31	12.2714	8.2935	10.2014	10.2882	0	0	T2c	1964	0	No	1	1	0.2
TCGA-CH-5750-01A	0	396	0	396	0	396	0	396	12.5142	8.1723	10.4219	10.6035	0	0	T2c	797	0	No		0	0.01
TCGA-CH-5752-01A	0	943	0	943	0	943	0	943	12.9584	8.2342	11.2048	10.2831	1	0	T1c	1690	0	No	0	0	0.5
TCGA-CH-5761-01A	0	28	0	28			0	28	12.6551	7.3655	11.4867	10.5604	0	0	T1c	448	0	No	0	0	0.1
TCGA-CH-5762-01A	0	1339	0	1339	0	1339	0	1339	12.2624	8.0899	10.0138	11.4565	0			99	0	No	0	0	0.1
TCGA-CH-5763-01A	0	365	0	365	0	365	0	365	12.0591	7.8365	9.5833	10.5986	1			519	0	No	0		0.06
TCGA-CH-5764-01A	0	31	0	31			0	31	12.2244	7.7344	10.3529	10.4984	0	0	T1c		0	No		0
TCGA-CH-5765-01A	0	700	0	700	0	700	0	700	12.253	8.02	9.8523	10.4316	0	0	T2c	161	0	No	0	1	0
TCGA-CH-5766-01A	0	31	0	31			0	31	12.0406	7.6525	9.8964	10.0804	0	0	T1c	484	0	No	0	1	0.1
TCGA-CH-5767-01A	0	458	0	458	0	458	0	458	12.39	8.3099	9.9796	10.7266	0	0	T2b	102	0	No	0	0	0.02
TCGA-CH-5771-01A	0	396	0	396	0	396	0	396	12.3488	7.4544	9.752	10.5095	0	0	T2c	586	0	No	0	0	0.1
TCGA-CH-5772-01A	0	486	0	486	0	486	0	486	12.5635	7.6567	10.0297	10.4275	1	0	T1c	336	0	No		0	0.064
TCGA-CH-5788-01A	0	821	0	821			0	821	12.8429	7.0557	10.7581	9.8602	0	0	T2c	114	0	No		0	0.1
TCGA-CH-5789-01A	0	304	0	304	0	304	0	304	11.9973	7.8598	10.061	11.2035	0	0	T1c	128	0	No	0	1	0.1
TCGA-CH-5790-01A	0	974	0	974	0	974	0	974	12.1725	7.9413	9.8341	10.4675	0	0	T2b	522	0	No	0	1	0.1
TCGA-CH-5792-01A	0	91	0	91			0	91	12.5525	7.4326	9.7857	10.5726	0			570	0	No		0	0.04
TCGA-CH-5794-01A	0	882	0	882	0	882	0	882	12.5576	7.594	9.5692	10.4165	0	0	T1c	815	0	No	0	1	0.07
TCGA-EJ-5494-01A	0	1477	0	1477	0	1477	0	1477	12.6206	7.7707	10.5503	10.3953	0	0		229	0	No	0	1	0.02
TCGA-EJ-5495-01A	0	1760	0	1760	0	1760	0	1760	12.3511	7.291	10.7371	10.4046	1	0	T2b	849	0	No	0	0	0.1
TCGA-EJ-5497-01A	0	405	0	405	0	405	0	405	12.2148	8.0376	10.2009	10.4001	0	0	T1c	223	0	No		0	0.03
TCGA-EJ-5499-01A	0	1415	0	1415	0	1415	0	1415	12.9251	7.7382	9.0883	10.2529	1	0	T1c		0	No		0
TCGA-EJ-5504-01A	0	1427	0	1427			0	1427	12.6734	7.7644	9.7777	10.3234	1	0	T2c	18	0	No	0	1	7.82
TCGA-EJ-5505-01A	0	922	0	922	0	922	0	922	12.1755	7.7339	10.2023	10.4649	0	0	T1c		0	No		0
TCGA-EJ-5506-01A	0	1381	0	1381	0	1381	0	1381	11.9731	7.938	9.672	10.7454	0	0	T1c	187	0	No	0	0	0.1
TCGA-EJ-5507-01A	0	1457	0	1457	0	1457	0	1457	12.4004	8.3284	9.3816	10.2349	1	0		69	0	No	0	0	0
TCGA-EJ-5508-01A	0	1965	0	1965	0	1965	0	1965	12.3467	7.5421	10.5134	10.5466	0	0	T2b	730	0	No	0	1	0.12
TCGA-EJ-5511-01A	0	1476	0	1476	0	1476	0	1476	12.1307	7.5642	10.441	10.0491	1	0		377	0	No	0	0	0.04
TCGA-EJ-5512-01A	0	1733	0	1733	0	1733	0	1733	12.4239	8.1569	9.0763	11.0025	0	0	T1c	478	0	No	0	0	0.04
TCGA-EJ-5514-01A	0	1829	0	1829	0	1829	0	1829	12.7012	8.2445	10.8021	10.5317	0	0	T1c	189	0	No	0	0	0.8
TCGA-EJ-5515-01A	0	1832	0	1832	0	1832	0	1832	12.0913	7.3287	10.0482	10.3297	0	0	T1c	614	0	No	0	0	0.09
TCGA-EJ-5516-01A	0	1889	0	1889	0	1889	0	1889	12.2991	7.4421	10.2931	10.8766	0	0	T2c	131	0	No	0	0	0.1
TCGA-EJ-5517-01A	0	1889	0	1889	0	1889	0	1889	12.5144	8.2034	9.2958	10.5856	0				0	No		0
TCGA-EJ-5518-01A	0	2118	0	2118			1	2104	12.7215	6.7309	10.8975	10.6442	1	0	T2b	178	0	No	0	1	0.1
TCGA-EJ-5519-01A	0	1962	0	1962	0	1962	0	1962	12.3205	7.8276	10.6149	10.4979	0	0	T2c	1669	0	No	0		0.1
TCGA-EJ-5521-01A	0	2279	0	2279	0	2279	0	2279	12.9097	7.1315	8.7254	10.3899	1	0	T2b	616	0	No		0	0.1
TCGA-EJ-5525-01A	0	1115	0	1115			1	546	12.9068	7.5308	11.0892	10.0216	0	0	T1c	185	0	No	0	0	0
TCGA-EJ-5526-01A	0	1909	0	1909			1	537	12.0639	8.2699	10.1944	10.2663	0	0	T2c	172	0	No	0	0	0.01
TCGA-EJ-5527-01A	0	1778	0	1778	0	1778	0	1778	12.3633	7.8146	10.4453	10.9204	1			726	0	No	1	1	0.1
TCGA-EJ-5530-01A	0	1832	0	1832	0	1832	0	1832	12.3329	7.6898	10.8344	10.8468	0		T1c	101	0	No		1	0.1
TCGA-EJ-5531-01A	0	1273	0	1273	0	1273	0	1273	12.4797	7.324	10.4591	10.5409	0	0	T1c	316	0	No	0	0	0.1
TCGA-EJ-5532-01A	0	1828	0	1828	0	1828	0	1828	12.3023	7.5433	10.3403	11.6847	0	0	T1c	123	0	No		0	0.01
TCGA-EJ-7125-01A	0	2850	0	2850	0	2850	0	2850	12.7741	7.2409	10.8582	10.4023	0	0	T2	3253	0	No	0	1	0.01
TCGA-EJ-7312-01B	0	1099	0	1099	0	1099	0	1099	12.6924	7.2822	7.2935	10.5396	1	0		358	0	No	0	0	0
TCGA-EJ-7315-01A	0	1008	0	1008	0	1008	0	1008	12.473	7.6634	9.8019	11.4302	0	0		106	0	No	0	0	0.01
TCGA-EJ-7321-01A	0	824	0	824	0	824	0	824	12.5619	8.1376	9.5228	10.6383	0	0	T2b	560	0	No	0	0	0.05
TCGA-EJ-7325-01B	0	1070	0	1070	0	1070	0	1070	13.0481	8.4725	6.66	10.4819	0	0	T1c	193	0	No	0	0	0
TCGA-EJ-7327-01A	0	923	0	923	0	923	0	923	12.1865	8.0488	10.7912	10.4112	0	0	T1c	1491	0	No	0	0	0.1
TCGA-EJ-7330-01A	0	191	0	191			0	191	12.2254	7.7349	11.3361	10.4348	0	0	T2	170	0	No	1	1	0.099
TCGA-EJ-7331-01A	0	742	0	742	0	742	0	742	12.1655	7.8808	11.2004	10.3894	0	0		113	0	No	0	1	0.1
TCGA-EJ-7782-01A	0	1167	0	1167	0	1167	0	1167	11.67	7.915	11.08	10.1924	0	0	T1c	1860	0	No	0	0	0.1
TCGA-EJ-7783-01A	0	787	0	787	0	787	0	787	12.1728	7.9956	11.383	10.4428	0	0	T1c	917	0	No	0	0	0
TCGA-EJ-7785-01A	0	1177	0	1177	0	1177	0	1177	12.0133	7.718	10.8501	10.6636	0				0	No	0	1
TCGA-EJ-7788-01A	0	859	0	859	0	859	0	859	12.3348	7.4645	10.2026	10.3375	1	0		586	0	No	0	1	0.02
TCGA-EJ-7789-01A	0	1105	0	1105	0	1105	0	1105	12.3449	7.3043	11.2081	10.1867	0	0	T3a	96	0	No	0	1
TCGA-EJ-7791-01A	0	1118	0	1118	0	1118	0	1118	12.1941	7.7167	10.4947	10.7604	1	0	T2	213	0	No	0	1	0.01
TCGA-EJ-7793-01A	0	114	0	114	0	114	0	114	12.2015	7.6074	10.0098	11.0496	0	0	T1c	376	0	No	0	0	0
TCGA-EJ-7797-01A	0	983	0	983	0	983	0	983	12.5089	8.5443	9.5431	10.5401	0	0	T1c	145	0	No	0	0	0.1
TCGA-EJ-8468-01A	0	2347	0	2347	0	2347	0	2347	11.6442	8.171	10.5694	10.467	0	0	T1c	1215	0	No		0	0.03
TCGA-EJ-8469-01A	0	2324	0	2324			1	1925	12.4027	8.569	10.3359	10.3678	0	0	T2b	1941	0	No	0	1	0.1
TCGA-EJ-8470-01A	0	1159	0	1159	0	1159	0	1159	12.2582	8.48	9.964	10.3243	0	0	T1c	154	0	No		0	0.1
TCGA-EJ-8472-01A	0	756	0	756			1	196	12.0376	8.4581	8.4441	10.1762	0	0	T1c	1718	0	No		0	0.03
TCGA-EJ-A46B-01A	0	657	0	657	0	657	0	657	12.1288	8.1971	8.9205	10.6622	0	0	T1c	1436	0	No	0	0	0.1
TCGA-EJ-A46D-01A	0	626	0	626	0	626	0	626	12.3495	8.4847	8.2342	10.4995	1	0		29	0	No	0	1	13.95
TCGA-EJ-A46E-01A	0	524	0	524	0	524	0	524	12.0637	8.6042	7.9208	10.4439	0		T2b		0	No	0	1
TCGA-EJ-A46F-01A	0	783	0	783			1	215	12.731	8.3	5.2348	10.2872	0	0	T1c	590	0	No		1	0.1
TCGA-EJ-A46G-01A	0	668	0	668	0	668	0	668	12.1033	7.2016	10.1046	10.4779	0	0	T2c	152	0	No	0	0	0.1
TCGA-EJ-A46H-01A	0	724	0	724	0	724	0	724	12.2727	7.9933	9.3539	10.6375	1	0	T1c	674	0	No	0	1	0.03
TCGA-EJ-A46I-01A	0	668	0	668	0	668	0	668	12.0433	8.0744	9.1971	9.3898	0	0	T3b	507	0	No	0	1	0.1
TCGA-EJ-A65B-01A	0	710	0	710	0	710	0	710	12.8606	7.9541	5.5747	10.8815	0		T1c	158	0	No		0
TCGA-EJ-A65D-01A	0	393	0	393	0	393	0	393	13.0414	8.7152	6.4012	10.4777	0	0	T1c	1608	0	No		1	0.03
TCGA-EJ-A65F-01A	0	560	0	560			1	75	12.2748	7.4454	9.6744	9.7535	1				0	No		0
TCGA-EJ-A65G-01A	0	666	0	666	0	666	0	666	12.0677	8.8712	7.8546	10.3569	1	0	T1c	235	0	No	0	0	0.04
TCGA-EJ-A65M-01A	0	230	0	230	0	230	0	230	12.5756	8.1091	5.7388	10.3386	0	0	T2a	1403	0	No	0	0	0.1
TCGA-EJ-A6RA-01A	0	353	0	353			1	353	12.4331	8.0706	7.0184	10.1952	0	0	T2c	603	0	No	0	0	0.1
TCGA-EJ-A6RC-01A	0	873	0	873	0	873	0	873	12.4016	8.0157	9.0375	10.4385	0	0	T1c	79	0	No	0	0	0.1
TCGA-EJ-A7NF-01A	0	250	0	250	0	250	0	250	12.6578	8.2329	7.9875	10.5909	0	0	T1c	806	0	No	0	1	0.03
TCGA-EJ-A7NG-01A	0	432	0	432	0	432	0	432	12.3096	8.3614	8.8481	10.6076	1	0	T1c		0	No	0	0
TCGA-EJ-A7NH-01A	0	474	0	474	0	474	0	474	12.1279	8.468	9.383	9.8045	1	0	T1c	157	0	No	0	1	0.1
TCGA-EJ-A7NJ-01A	0	197	0	197	0	197	0	197	12.0992	7.8215	9.4879	10.6662	0	0	T1c	530	0	No		0	0.1
TCGA-EJ-A7NK-01A	0	476	0	476	0	476	0	476	12.3669	8.1496	8.7856	10.1532	0	0	T2b	519	0	No	0	1	0.1
TCGA-EJ-A7NN-01A	0	197	0	197	1	197	1	197	12.0821	8.2797	9.6844	9.3652	0	0	T1c	62	0	No	1	1	0.1
TCGA-EJ-A8FO-01A	0	282	0	282	0	282	0	282	12.4116	7.7252	9.1629	10.2725	0	0		171	0	No		1	0.1
TCGA-EJ-A8FP-01A	0	299	0	299	1	117	1	117	12.3651	7.6854	8.9922	10.5719	0	0	T2b	729	0	No	0	1	0.1
TCGA-EJ-A8FS-01A	0	266	0	266	1	216	1	216	12.0949	8.488	10.1838	10.269	1	0		146	0	No	0	1	0.1
TCGA-EJ-A8FU-01A	0	138	0	138	0	138	0	138	12.5657	8.0827	8.6194	10.4524	0	0	T3a	189	0	No		1	0.08
TCGA-FC-7708-01A	0	864	0	864	0	864	0	864	12.272	7.979	9.7001	10.0509	0	0	T1c	150	0	No	0	0	0.01
TCGA-FC-A4JI-01A	0	877	0	877	0	877	0	877	12.7103	6.3781	9.3449	10.5387	1	0	T3a		0	No	0	1
TCGA-FC-A8O0-01A	0	616	0	616	0	616	0	616	12.4742	8.6093	8.1172	10.0413	1	0	T3a	1136	0	No	0	0	0.02
TCGA-G9-6329-01A	0	1266	0	1266	0	1266	0	1266	13.1227	7.7163	7.1576	10.424	1	0		623	0	No	1	1	0
TCGA-G9-6332-01A	0	2657	0	2657	1	1180	1	1180	12.6036	8.2845	7.1218	10.6728	0	0	T2c	1153	0	No	1	1	0.2
TCGA-G9-6333-01A	0	2465	0	2465	0	2465	0	2465	12.302	7.8425	7.4552	10.2123	1	0	T3a	216	0	No	0	1	0.3
TCGA-G9-6336-01A	0	2068	0	2068	0	2068	0	2068	12.5858	7.7172	7.6963	10.165	0	0	T2a	490	0	No	0	0	0.1
TCGA-G9-6342-01A	0	1696	0	1696	0	1696	0	1696	12.4089	7.6419	8.4169	9.8244	0	0	T1c	269	0	No	0	1	0.16
TCGA-G9-6343-01A	0	2450	0	2450	0	2450	0	2450	12.6639	8.1446	7.5293	10.367	0	0	T2a	1296	0	No	1	1	0.13
TCGA-G9-6347-01A	0	2089	0	2089	0	2089	0	2089	12.8462	7.4041	3.9355	10.2867	1	0	T3a	766	0	No	0	1	0.01
TCGA-G9-6351-01A	0	2048	0	2048	0	2048	0	2048	12.438	8.1738	7.879	10.1909	0		T1c	2576	0	No	0	0	0.1
TCGA-G9-6353-01A	0	1542	0	1542	0	1542	0	1542	12.4622	7.719	8.7181	10.305	0		T3a	1961	0	No	0	1	0.1
TCGA-G9-6354-01A	0	2066	0	2066	0	2066	0	2066	12.356	8.3301	5.4854	10.594	0				0	No	0	0	3
TCGA-G9-6356-01A	0	1434	0	1434	0	1434	0	1434	12.8354	7.5421	8.8386	10.5723	0		T2c	537	0	No	0	0	0.1
TCGA-G9-6361-01A	0	1415	0	1415	0	1415	0	1415	12.6908	7.8328	7.6819	10.3389	0	0	T1c	-122	0	No	0	1	0.05
TCGA-G9-6362-01A	0	1443	0	1443			0	1443	12.873	7.7475	6.3936	10.5093	0	0	T2c	437	0	No	0	0	0.2
TCGA-G9-6363-01A	0	1378	0	1378	0	1378	0	1378	13.2765	7.189	7.0392	10.4572	0	0	T1c		0	No	0	0
TCGA-G9-6364-01A	0	1198	0	1198	0	1198	0	1198	12.551	7.7182	9.2257	10.5295	0	0	T2b	533	0	No	0	1	0.1
TCGA-G9-6365-01A	0	1363	0	1363	0	1363	0	1363	13.0325	8.1119	7.595	10.1573	0	0	T1c	863	0	No	0	1	0.09
TCGA-G9-6366-01A	0	1947	0	1947	0	1947	0	1947	12.5489	7.5323	8.8983	10.5648	0	0	T2b	2090	0	No	0	1	0.73
TCGA-G9-6367-01A	0	1222	0	1222			0	1222	12.4427	7.5184	9.1093	9.9895	1	0			0	No
TCGA-G9-6369-01A	0	1215	0	1215	0	1215	0	1215	12.5455	7.6231	7.3518	10.5287	0	0	T2a	137	0	No	0	1	0.19
TCGA-G9-6370-01A	0	1156	0	1156	0	1156	0	1156	12.3582	7.1143	9.2953	10.5173	0	0	T1c	394	0	No	0	0	0
TCGA-G9-6373-01A	0	811	0	811	0	811	0	811	12.9594	8.015	7.4024	10.1992	0	0	T3a	295	0	No	0	1	0.1
TCGA-G9-6377-01A	0	958	0	958	0	958	0	958	12.7246	7.995	8.2057	10.2574	0	0	T2a	184	0	No	0	1
TCGA-G9-6378-01A	0	1155	0	1155	0	1155	0	1155	12.6477	7.9414	7.9484	10.5169	0	0	T2a	788	0	No	0	1	0.7
TCGA-G9-6384-01A	0	765	0	765	0	765	0	765	12.2156	7.6659	10.3216	10.5791	0	0	T2a	482	0	No	0	1	0.1
TCGA-G9-6494-01A	0	1771	0	1771			0	1771	12.4291	7.3422	9.3143	10.9912	1	0	T2c	230	0	No	0	0	0.1
TCGA-G9-6496-01A	0	1726	0	1726	0	1726	0	1726	12.1843	8.5296	7.2737	10.2855	1				0	No	0	1
TCGA-G9-6498-01A	0	1952	0	1952	1	1342	1	1342	12.3017	8.4625	6.8655	10.4395	0	0	T1c	903	0	No	0	0	0.1
TCGA-G9-6499-01A	0	1543	0	1543	0	1543	0	1543	12.6411	8.1507	7.4669	11.1079	0			640	0	No	0	1	3.27
TCGA-G9-7509-01A	0	1610	0	1610	0	1610	0	1610	12.4184	8.3534	8.9293	10.0891	1	0	T1c	217	0	No	0	0	0.1
TCGA-G9-7510-01A	0	1185	0	1185	0	1185	0	1185	12.4217	7.7551	9.1498	10.675	0	0		-53	0	No	0	1	5.04
TCGA-G9-7521-01A	0	942	0	942			0	942	12.4848	7.6289	10.3511	10.4876	0	0	T2b	83	0	No		0	0.1
TCGA-G9-7522-01A	0	1078	0	1078	0	1078	0	1078	12.3927	7.7243	9.1511	10.3059	1	0	T1c	566	0	No	0	1	0.09
TCGA-G9-7523-01A	0	857	0	857	0	857	0	857	13.0215	7.3546	7.7523	10.0715	0	0			0	No	0	0	1.6
TCGA-G9-7525-01A	0	994	0	994	0	994	0	994	12.9549	7.5963	7.8958	10.5769	0		T1c		0	No	0	1
TCGA-G9-A9S4-01A	0	906	0	906	0	906	0	906	13.4615	7.7382	7.9728	10.1703	0	0		224	0	No	0	0	0
TCGA-G9-A9S7-01A	0	728	0	728			0	728	12.8214	8.2658	7.3063	10.4673	1	0		617	0	No	0	1	0.06
TCGA-H9-A6BY-01A	0	112	0	112			0	112	13.0042	8.0553	5.4276	10.0855	0	0	T2c	92	0	No	0	0	0.1
TCGA-HC-7075-01A	0	601	0	601	0	601	0	601	12.4218	8.6446	9.8841	10.4546	1			762	0	No	0	1	0.01
TCGA-HC-7077-01A	0	2115	0	2115	0	2115	0	2115	12.2834	7.527	9.5578	10.4297	0		T1c	302	0	No		0
TCGA-HC-7078-01A	0	1985	0	1985	0	1985	0	1985	12.3294	8.0373	9.6613	10.9998	1	0	T2a	867	0	No	0	1	0.01
TCGA-HC-7079-01A	0	1184	0	1184			1	380	12.4208	7.8413	8.6692	10.5625	0	0	T2c	122	0	No	0	0	0.03
TCGA-HC-7209-01A	0	440	0	440	0	440	0	440	12.2911	7.7872	10.181	9.9944	1	0	T1c	206	0	Yes, Pharmaceutical Treatment Prior to Resection	0	0	3.15
TCGA-HC-7210-01A	0	868	0	868	0	868	0	868	12.0905	7.4032	10.6552	10.5415	0	0	T1c	1496	0	No	0	1	0.1
TCGA-HC-7213-01A	0	1219	0	1219			1	170	12.5102	7.2102	8.9656	10.348	1	0		360	0	No	0	1	0.1
TCGA-HC-7230-01A	0	1001	0	1001	0	1001	0	1001	12.627	8.1336	10.301	10.4123	0	0	T1c	703	0	No	0	0	0.03
TCGA-HC-7233-01A	0	1355	0	1355	0	1355	0	1355	12.7482	7.6502	10.3099	10.8251	0	0	T2b	993	0	No	0	1	0.03
TCGA-HC-7736-01A	0	1103	0	1103	0	1103	0	1103	12.7361	7.9153	10.279	11.4383	0	0	T2a	1385	0	No	0	0	0.1
TCGA-HC-7737-01A	0	1090	0	1090	0	1090	0	1090	12.1192	7.853	9.3369	10.6613	1	0	T1c	204	0	No	0	1	0.1
TCGA-HC-7738-01A	0	964	0	964			1	420	12.6159	8.0574	9.9266	10.1923	0	0	T1c		0	No		0
TCGA-HC-7740-01A	0	717	0	717	0	717	0	717	12.2522	7.4123	9.572	10.9418	1	0	T1c	1423	0	No	0	1	1.13
TCGA-HC-7742-01A	0	938	0	938			0	938	12.4408	7.7749	9.5722	10.8444	0	0	T2a	91	0	No	0	0	0.2
TCGA-HC-7749-01A	0	724	0	724	0	724	0	724	12.509	7.4934	10.6415	11.2441	1	0	T2c	77	0	No	1	1	1
TCGA-HC-7750-01A	0	522	0	522	0	522	0	522	12.649	7.7681	9.3208	10.0187	0	0	T1c	851	0	No	0	0	0.03
TCGA-HC-7752-01A	0	782	0	782	0	782	0	782	11.9653	9.5473	7.8826	10.3128	0	0	T1c	3428	0	No	0	0	0.1
TCGA-HC-7819-01A	0	543	0	543	0	543	0	543	12.4448	8.4643	9.7595	10.5809	0	0	T1c	457	0	No		0	0.03
TCGA-HC-7821-01A	0	956	0	956	0	956	0	956	11.9211	7.7191	10.4625	10.4301	1	0	T2b	99	0	No	0	0	0.01
TCGA-HC-8213-01A	0	589	0	589	0	589	0	589	12.7113	8.7262	8.3218	9.9477	0	0		694	0	No	0	1	0.02
TCGA-HC-8216-01A	0	682	0	682	0	682	0	682	12.7926	8.0454	8.2045	10.3806	0	0	T2c	1002	0	No	0	1	0.1
TCGA-HC-8256-01A	0	860	0	860	0	860	0	860	12.4219	8.7035	9.8203	10.2667	0	0	T3a	264	0	No	0	1	0.1
TCGA-HC-8257-01A	0	726	0	726	0	726	0	726	12.5841	8.3257	9.4593	10.2662	0	0		48	0	No	0	0	9.63
TCGA-HC-8258-01A	0	847	0	847	0	847	0	847	11.8678	8.2684	9.4029	10.0245	1	0	T1c	132	0	No	0	0	0.01
TCGA-HC-8259-01A	0	924	0	924	0	924	0	924	12.2831	8.6846	9.2289	10.6247	1	0	T1c	285	0	No	0	0	0.1
TCGA-HC-8260-01A	0	686	0	686	0	686	0	686	12.0468	8.5092	9.1241	10.7908	1	0	T2a	1473	0	No	0	0	0.1
TCGA-HC-8261-01A	0	546	0	546	0	546	0	546	12.2281	8.1647	9.5901	10.6734	1	0		337	0	No	0	0	0.02
TCGA-HC-8262-01A	0	679	0	679	0	679	0	679	12.4792	8.471	9.2276	10.796	0	0	T2b	668	0	No	0	1	0.2
TCGA-HC-8266-01A	0	473	0	473			0	473	12.2137	8.1623	8.9505	10.2273	0	0	T1c	483	0	No	0	1
TCGA-HC-A48F-01A	0	680	0	680	0	680	0	680	11.5071	7.994	9.2192	10.4904	0	0	T2a	1438	0	No	0	0	0.1
TCGA-HC-A4ZV-01A	0	23	0	23			0	23	12.925	8.3209	10.6286	10.5235	0	0	T1c	352	0	No		0	0.03
TCGA-HC-A631-01A	0	54	0	54			0	54	12.6159	7.5938	8.4691	10.5212	0	0	T1c	2309	0	No	0	0	3.37
TCGA-HC-A6AP-01A	0	71	0	71			0	71	12.9937	7.9237	5.3226	10.5091	1	0	T1c	606	0	No	1	1	0.13
TCGA-HC-A6AQ-01A	0	106	0	106			0	106	12.7182	8.227	5.5888	10.6202	0	0	T3b	2110	0	No	0	1	0.03
TCGA-HC-A6AS-01A	0	44	0	44			0	44	12.7603	7.8101	5.8865	10.5594	0	0	T2b	788	0	No	0	1	0.04
TCGA-HC-A6HY-01A	0	134	0	134			0	134	12.5887	8.3029	6.2888	10.5053	1	0	T1c	454	0	No	0	0	0.1
TCGA-HC-A76W-01A	0	213	0	213			0	213	12.8813	8.0663	9.1055	9.7764	0	0	T1c	2037	0	No	0	0	0.11
TCGA-HC-A8CY-01A	0	290	0	290			0	290	12.1493	8.331	9.3977	10.1342	1	0	T2b		0	No		1
TCGA-HC-A8D0-01A	0	775	0	775	0	775	0	775	13.0545	8.3485	8.1639	10.3267	1	0	T1c		0	No	0	1
TCGA-HC-A8D1-01A	0	573	0	573	0	573	0	573	12.3727	7.7284	9.1745	10.2528	1	0		394	0	No	0	0	0.1
TCGA-HI-7168-01A	0	3323	0	3323			1	2505	12.7299	7.8815	8.1851	10.5982	0	0	T1c		0	No	0	0
TCGA-HI-7170-01A	0	2522	0	2522	0	2522	0	2522	12.8704	7.6022	8.2624	10.3789	0	0	T2c	117	0	No	0	0	0.1
TCGA-HI-7171-01A	1	1329	1	1329			1	1329	13.0639	8.1008	9.0807	10.4974	0	0	T1c		0	No	1	0
TCGA-J4-8198-01A	0	614	0	614	0	614	0	614	12.2919	8.4167	9.9641	10.5683	1	0		2168	0	No	0	1	0.01
TCGA-J4-8200-01A	0	1218	0	1218	0	1218	0	1218	12.6533	7.9975	8.4855	10.9773	0	0	T2a	154	0	No	0	0	0
TCGA-J4-A67K-01A	0	1004	0	1004	0	1004	0	1004	13.1568	8.469	5.9672	10.6549	0	0	T2a	154	0	No	0	0	0
TCGA-J4-A67L-01A	0	770	0	770	0	770	0	770	12.604	7.9715	5.4127	10.7718	1		T2a	775	0	No	0	1	0
TCGA-J4-A67N-01A	0	937	0	937			1	442	12.3434	8.5305	6.189	10.4193	0	0	T1c	240	0	No	0	1	0.1
TCGA-J4-A67O-01A	0	839	0	839	0	839	0	839	13.0143	7.8138	4.0195	10.4549	0	0	T1c	525	0	No		0	0.03
TCGA-J4-A67Q-01A	0	975	0	975	0	975	0	975	12.7241	8.2323	4.4301	10.7043	0	0	T1c	1061	0	No	0	1	0.1
TCGA-J4-A67R-01A	0	910	0	910	0	910	0	910	12.7158	8.1327	4.9318	10.8143	0	0	T2b	1384	0	No	1	1	0.015
TCGA-J4-A67S-01A	0	833	0	833	1	708	1	708	12.45	8.383	5.0582	10.4976	1	0	T3b	254	0	No	0	1	0.1
TCGA-J4-A67T-01A	0	183	0	183	0	183	0	183	12.1764	8.359	8.6154	10.3873	0	0	T2c	215	0	No	1	1	19.8
TCGA-J4-A6G1-01A	0	769	0	769	0	769	0	769	12.6849	8.1395	7.6349	10.559	1			119	0	No	0	1	0.1
TCGA-J4-A6G3-01A	0	849	0	849			1	618	12.3068	8.0492	8.5579	10.5805	1			119	0	No	0	1	0.1
TCGA-J4-A6M7-01A	0	512	0	512	0	512	0	512	12.4941	8.5445	8.9498	10.6359	0	0	T2a	1280	0	No		0	0.03
TCGA-J4-A83I-01A	0	685	0	685	0	685	0	685	12.5548	8.6076	9.5424	10.9566	0	0	T3a	156	0	No	0	1	0.1
TCGA-J4-A83N-01A	0	992	0	992	0	992	1	433	12.7061	8.5608	8.0673	10.2876	1	0	T2c	285	0	No	0	0	0.1
TCGA-J4-AATV-01A	0	553	0	553			0	553	12.4821	8.3978	8.3426	10.6613	0			112	0	No	0	0	0.1
TCGA-J4-AATZ-01A	0	412	0	412	1	79	1	79	12.7445	7.9008	10.5859	10.7202	1	0	T2a	2620	0	No	0	0	0
TCGA-J4-AAU2-01A	0	825	0	825	0	825	0	825	12.2289	8.3665	8.9839	9.9399	0	0	T1c		0	No	0	0
TCGA-J9-A52C-01A	0	178	0	178			0	178	12.5391	7.7072	5.5276	10.5243	1	0	T1c		0	No	0	1
TCGA-J9-A52D-01A	0	212	0	212			0	212	12.1976	8.5987	9.8202	10.1883	0	0	T2c	203	0	No	0	0	0.1
TCGA-J9-A52E-01A	0	323	0	323			0	323	13.0961	8.3301	6.6816	10.2963	1	0	T3b	353	0	No	1	1	0.652
TCGA-J9-A8CL-01A	0	405	0	405			1	132	12.7108	7.9715	9.5134	10.2815	0	0	T2a	503	0	No	0	1	0.7
TCGA-J9-A8CM-01A	0	463	0	463			1	344	13.1233	7.5816	8.0714	10.1965	1	0	T1c		0	No	0	1
TCGA-J9-A8CN-01A	0	1237	0	1237	0	1237	0	1237	12.4239	8.3859	8.8688	10.2525	1	0	T2a	289	0	No	0	1	0.1
TCGA-J9-A8CP-01A	0	386	0	386	0	386	0	386	12.3589	7.3606	8.3273	10.4646	0	0	T2a	1230	0	No	1	1	0.015
TCGA-KC-A4BL-01A	0	934	0	934			1	193	12.3283	8.0855	9.2912	10.5215	0	0	T1c	144	0	No	0	1	0
TCGA-KC-A4BN-01A	0	1815	0	1815	0	1815	0	1815	12.1695	8.5766	9.0805	10.1322	0	0	T1c	693	0	No	0		0.1
TCGA-KC-A7F3-01A	0	665	0	665	0	665	0	665	12.7607	8.7463	8.1103	10.4049	0	0	T1c	1175	0	No	0	1	0.015
TCGA-KC-A7F5-01A	0	91	0	91	0	91	0	91	12.6542	8.8708	7.1473	10.0901	0	0	T2a	753	0	No	1	1	0.03
TCGA-KC-A7F6-01A	0	263	0	263	0	263	0	263	12.915	8.3899	7.8635	10.6799	0	0	T1c	176	0	No	0	0	0
TCGA-KC-A7FA-01A	0	598	0	598	0	598	0	598	12.8418	9.0225	7.9508	10.2113	0	0	T2c	1338	0	No		1	0.05
TCGA-KC-A7FE-01A	0	352	0	352	0	352	0	352	12.5545	8.0955	8.5791	10.2856	0	0	T2a	518	0	No	0	1	0.01
TCGA-KK-A59V-01A	0	3440	0	3440	0	3440	0	3440	12.5798	8.7212	6.2842	10.4477	0	0	T2b	530	0	No	0	1	0.1
TCGA-KK-A59X-01A	0	2535	0	2535			1	2233	12.5329	7.8909	7.7978	10.4139	1	0	T1c	664	0	No	0	0	0
TCGA-KK-A59Y-01A	0	1968	0	1968	0	1968	0	1968	12.716	8.1057	6.7118	10.3757	1	0	T2c	1218	0	No	0	1	0.14
TCGA-KK-A59Z-01A	0	2628	0	2628			0	2628	12.2744	7.4304	8.7933	10.4722	1	0		868	0	No	0	1	0.02
TCGA-KK-A5A1-01A	1	2469		2469			1	203	12.592	7.095	8.0552	9.8655	0	0			0	No	0	1
TCGA-KK-A6DY-01A	0	4295	0	4295			0	4295	12.1315	8.675	8.4489	10.3239	0	0	T1c		0	No	0	0
TCGA-KK-A6E1-01A	0	2198	0	2198	0	2198	0	2198	12.9421	8.3746	9.6199	10.1939	0	0	T4	838	0	No	1	1	3.1
TCGA-KK-A6E2-01A	0	5024	0	5024	0	5024	0	5024	12.4697	8.1215	9.3379	10.6771	1	0	T2c	176	0	No	0	0	0
TCGA-KK-A6E3-01A	0	2056	0	2056			0	2056	12.6193	7.7031	5.3448	10.5768	0	0	T2a	463	0	No		0	0.02
TCGA-KK-A6E4-01A	1	3502	0	3502	0	3502	0	3502	12.4703	8.4578	5.617	10.6834	0	0			0	No		0
TCGA-KK-A6E6-01A	0	3447	0	3447			0	3447	12.2838	8.2243	7.9262	10.0574	0	0		424	0	No	0	0	0.28
TCGA-KK-A6E8-01A	0	1770	0	1770			0	1770	12.9783	8.3079	6.7297	10.2672	0	0	T1c	237	0	No	0	1	0.024
TCGA-KK-A7AQ-01A	0	1610	0	1610	1	1217	1	1217	12.4387	7.9386	7.1871	10.6682	0	0	T1c	753	0	No	0	1	0.09
TCGA-KK-A7AU-01A	0	1775	0	1775			1	207	12.3948	8.3753	8.6505	10.7911	0	0	T1c	147	0	No	1	0	0.1
TCGA-KK-A7AV-01A	0	822	0	822	0	822	0	822	12.4708	8.4589	7.8738	10.3328	0	0	T1c	738	0	No	0	0	0.1
TCGA-KK-A7AW-01A	0	1054	0	1054			0	1054	12.6754	7.4037	5.9026	10.3617	0	0	T2a	175	0	No	0	1	0.1
TCGA-KK-A7AY-01A	0	1754	0	1754	1	1124	1	1124	12.8131	8.2125	5.4828	10.3727	0	0	T2c	204	0	No	0	0	0.1
TCGA-KK-A7AZ-01A	0	1519	0	1519			0	1519	13.2389	8.9441	8.1674	9.6612	0	0	T3a		0	No	0	1
TCGA-KK-A7B0-01A	0	1329	0	1329			1	606	12.8355	7.572	5.5462	10.4526	0	0	T1c	187	0	No	0	0	0.1
TCGA-KK-A7B1-01A	0	1063	0	1063	0	1063	0	1063	12.5596	8.0799	9.0438	10.2689	0	0	T2a	759	0	No	1	1	10.87
TCGA-KK-A7B3-01A	0	899	0	899	1	294	1	294	12.7643	8.671	7.6987	10.4112	0	0	T1c	1332	0	No		1	0.05
TCGA-KK-A7B4-01A	0	987	0	987			1	637	12.863	8.2306	9.1321	10.4796	1	0	T1c	923	0	No		0	0.03
TCGA-KK-A8I4-01A	0	2259	0	2259			1	1162	12.5561	7.5536	7.8284	10.5218	1	0		841	0	No	0	1	0.03
TCGA-KK-A8I6-01A	0	668	0	668	0	668	0	668	12.5724	8.4813	8.6488	10.5384	0	0		282	0	No	0	1	0.04
TCGA-KK-A8I7-01A	0	2002	0	2002			1	1088	12.5793	7.7636	9.1442	10.5533	0				0	No		0
TCGA-KK-A8I8-01A	0	967	0	967	0	967	0	967	13.1566	7.6589	8.8911	10.0579	0				0	No		0
TCGA-KK-A8I9-01A	0	1001	0	1001	1	940	1	940	12.5055	8.0519	8.2465	10.402	0	0	T1c	275	0	No		0	0.1
TCGA-KK-A8IA-01A	0	1931	0	1931			0	1931	12.6179	8.3497	9.0912	10.1842	0	0	T1c	1065	0	No	0	0	0.1
TCGA-KK-A8IB-01A	0	83	0	83			0	83	12.9404	8.3136	7.0372	10.47	1	0		195	0	No			0.01
TCGA-KK-A8IF-01A	0	804	0	804			1	648	13.2451	8.6092	8.5203	10.5578	0	0	T1c	512	0	No	0	0	0.03
TCGA-KK-A8IG-01A	0	2505	0	2505	0	2505	0	2505	12.5958	7.9357	8.8779	10.3565	0	0	T1c	96	0	No		0	0.01
TCGA-KK-A8IH-01A	0	2013	0	2013	0	2013	0	2013	12.5963	9.0114	7.6288	10.5775	0	0	T2c	117	0	No	0	0	0.2
TCGA-KK-A8II-01A	1	3467	1	3467			1	626	12.3895	7.3613	9.5302	10.9513	1	0	T2c	350	0	No	0	0	0.1
TCGA-KK-A8IJ-01A	0	1559	0	1559			1	307	12.1838	7.9225	9.402	10.8699	1	0	T2c	172	0	No	0	1	0.7
TCGA-KK-A8IM-01A	0	1915	0	1915	0	1915	0	1915	12.4172	8.2437	9.0593	9.8753	0	0		396	0	No	0	0	0.03
TCGA-M7-A71Y-01A	0	493	0	493	0	493	0	493	12.584	8.2951	7.4466	10.3641	0	0	T1c	1184	0	No		0	0.01
TCGA-M7-A71Z-01A	0	643	0	643	0	643	0	643	12.2348	7.5565	7.1922	10.2192	0	0	T2c	105	0	No	0	0	0.1
TCGA-M7-A720-01A	0	384	0	384	0	384	0	384	12.3483	8.0774	8.5675	10.5287	0	0	T2a	1000	0	No	0	0	0
TCGA-M7-A721-01A	0	400	0	400	0	400	0	400	12.6084	8.0177	9.0378	10.4886	1	0	T1c	169	0	No	0	0	0.1
TCGA-M7-A722-01A	0	1060	0	1060			1	559	12.9497	7.845	6.3402	10.0695	0	0	T3b	376	0	No	0	1	0.1
TCGA-M7-A724-01A	0	889	0	889			0	889	13.0233	8.6817	7.2099	10.3693	1	0	T1c	191	0	No	0	1	0.1
TCGA-QU-A6IL-01A	0	97	0	97	0	97	0	97	11.986	8.8166	3.863	10.3767	1	0	T1c	1206	0	No	0	0	0.09
TCGA-QU-A6IM-01A	0	1247	0	1247	0	1247	0	1247	12.0562	7.9843	4.9371	10.5464	0	0	T2a	438	0	No	0	0	0.1
TCGA-QU-A6IP-01A	0	2620	0	2620	0	2620	0	2620	12.3771	8.4289	7.5016	10.2418	1	0	T2a	217	0	No	0	1	0.1
TCGA-SU-A7E7-01A	0	551	0	551	0	551	0	551	12.3788	8.3536	9.6741	9.7753	1	0	T1c	1920	0	No	0	0	0.03
TCGA-TK-A8OK-01A	0	27	0	27			0	27	12.6881	7.5435	9.1107	10.4241	1	0	T1c	953	0	No	0	0	0.09
TCGA-V1-A8MF-01A	0	1449	0	1449	0	1449	0	1449	13.0007	8.5133	8.4426	10.5273	0	0		39	0	No	1	1	13.9
TCGA-V1-A8MG-01A	0	857	0	857	0	857	0	857	12.5446	8.5057	9.3558	10.4973	0	0	T1c	526	0	No	0	0	0.13
TCGA-V1-A8MJ-01A	0	1791	0	1791			0	1791	12.4332	8.0456	8.8124	10.5541	0	0	T1c	1749	0	No		1	0.83
TCGA-V1-A8MK-01A	0	508	0	508	0	508	0	508	12.4118	8.3697	8.477	10.5514	0	0	T2a	2211	0	No	0	1	0.1
TCGA-V1-A8ML-01A	0	448	0	448	0	448	0	448	12.8225	7.8334	8.0398	10.6686	1	0		786	0	No	1	1	3.58
TCGA-V1-A8MM-01A	0	1195	0	1195	1	990	1	990	12.8549	8.8723	6.1531	10.1812	0	0	T1c	822	0	No	0	0	0.1
TCGA-V1-A8WL-01A	0	1948	0	1948	0	1948	0	1948	12.4588	8.5172	8.0845	10.4463	1	0		84	0	No	0	1	4.3
TCGA-V1-A8WV-01A	0	686	0	686	0	686	0	686	12.2541	9.178	7.3222	10.6302	0	0	T2b	448	0	No	0	0	0.01
TCGA-V1-A8WW-01A	0	1078	0	1078	0	1078	0	1078	11.8061	7.0798	8.7531	10.0054	0	0	T2c	583	0	No		1	0.03
TCGA-V1-A8X3-01A	0	202	0	202	0	202	0	202	12.4569	8.041	9.7551	10.1555	0	0		914	0	No	0	0	0.1
TCGA-V1-A9O5-01A	0	1932	0	1932	1	124	1	124	12.9267	6.6266	9.09	10.0965	0	0		693	0	No	0	0	0.1
TCGA-V1-A9O7-01A	0	2499	0	2499			1	819	12.7746	8.0844	9.265	10.2	1			149	0	No	0	0	0.1
TCGA-V1-A9O9-01A	0	2870	0	2870	0	2870	0	2870	12.4447	7.8204	9.1865	10.7628	0	0	T2b	721	0	No	0	1	0.1
TCGA-V1-A9OA-01A	0	636	0	636	0	636	0	636	12.6178	8.219	8.4474	10.4646	0	0	T2a	1102	0	No	0	0	0.1
TCGA-V1-A9OF-01A	0	1184	0	1184	0	1184	0	1184	12.4789	8.6904	9.5796	11.6448	1	0	T3a	93	0	No	0	1	0.1
TCGA-V1-A9OH-01A	0	2403	0	2403	0	2403	0	2403	12.964	7.6105	8.0371	11.6305	0	0	T3b	197	0	No	1	1	0.3
TCGA-V1-A9OX-01A	0	1134	0	1134			0	1134	12.3896	8.641	6.9666	10.3286	0	0	T2b	1634	0	No	0	1	0.1
TCGA-V1-A9Z7-01A	0	874	0	874	0	874	0	874	13.7145	7.6942	9.1697	10.2926	0			162	0	No	0	0	0.01
TCGA-V1-A9Z8-01A	0	827	0	827	0	827	0	827	13.0435	7.5924	7.2469	10.7221	0			162	0	No	0	0	0.01
TCGA-V1-A9Z9-01A	0	540	0	540	0	540	0	540	12.6041	8.0472	8.4936	10.6645	0	0	T2a	204	0	No	1	1	0.8
TCGA-V1-A9ZI-01A	0	1640	0	1640			0	1640	13.0798	8.3447	7.2293	10.4654	1	0	T2c	54	0	No	0	1	1.44
TCGA-V1-A9ZR-01A	0	1361	0	1361	0	1361	0	1361	12.9348	8.3771	9.7747	11.0517	0	0	T3a	196	0	No	0	1	0.4
TCGA-VN-A88K-01A	0	776	0	776	0	776	0	776	12.9762	7.8198	9.6544	10.0442	0	1	T2c	350	0	No	0	1	3.5
TCGA-VN-A88L-01A	0	746	0	746	0	746	0	746	12.8629	8.4915	7.3648	9.3979	1			73	0	No		0	0.04
TCGA-VN-A88M-01A	0	189	0	189	0	189	0	189	12.8369	9.1479	6.5338	10.1299	1	0	T2a	298	0	No		1	0.01
TCGA-VN-A88N-01A	0	766	0	766	0	766	0	766	12.1645	8.9274	7.3167	10.5027	0	0	T1c	926	0	No	0	1	0.1
TCGA-VN-A88O-01A	0	481	0	481	0	481	0	481	12.2883	8.5088	8.5251	10.1785	0	0	T3a	126	0	No	0	1	0.1
TCGA-VN-A88P-01A	0	1260	0	1260	0	1260	0	1260	12.8786	8.2932	8.6876	10.3829	0	0	T2	196	0	No	0	0	0.1
TCGA-VN-A88Q-01A	0	1366	0	1366	0	1366	0	1366	12.5609	8.0011	8.708	10.5363	0	0		256	0	No	0	0	0.04
TCGA-VN-A88R-01A	0	784	0	784			1	512	12.693	7.6612	8.0195	10.4042	0	0	T1c	503	0	No	0		0.1
TCGA-VN-A943-01A	0	496	0	496	0	496	0	496	12.3576	9.0551	9.2342	10.3727	0	0	T1c	452	0	No	0	0	0.1
TCGA-VP-A872-01A	0	3631	0	3631	0	3631	0	3631	12.5028	8.2694	6.7507	10.8807	1	0		882	0	No	0	1	0.18
TCGA-VP-A878-01A	0	3130	0	3130			1	98	12.5251	8.2193	8.4333	10.136	1	0	T2b	467	0	No	0	1	0.06
TCGA-VP-A87B-01A	0	2722	0	2722	0	2722	1	2473	12.0202	8.8565	9.9371	10.4336	1	0	T3b	-164	0	No	0	1	10.8
TCGA-VP-A87C-01A	0	1690	0	1690	0	1690	0	1690	12.4659	7.705	9.1007	10.229	0	0	T3b	52	0	No	0	1	0.2
TCGA-VP-A87D-01A	0	1853	0	1853	1	1194	1	1194	12.2434	8.3534	9.7839	10.4398	0		T2b	108	0	No	0	0	0.05
TCGA-VP-A87H-01A	0	663	0	663	0	663	0	663	12.3915	8.362	9.031	10.5011	0	0	T1c	349	0	No		0	0.01
TCGA-VP-A87K-01A	0	1306	0	1306	1	533	1	533	12.5302	8.2565	9.4365	10.2654	0	0	T2c		0	No	0	0
TCGA-VP-AA1N-01A	0	1365	0	1365	0	1365	0	1365	12.7833	7.79	6.6529	10.3268	0	0	T2b	724	0	No	0	1	0.1
TCGA-X4-A8KQ-01A	0	1383	0	1383			0	1383	12.66	8.8347	6.3805	10.6278	1	0	T4		0	No		1
TCGA-X4-A8KS-01A	0	979	0	979			0	979	12.1354	9.1445	6.0338	10.5149	0	0	T1c	846	0	No		0	0.03
TCGA-XJ-A83F-01A	0	1127	0	1127	0	1127	0	1127	12.7674	8.6485	6.7176	10.1401	0	0	T1c	459	0	No	0	0	0.15
TCGA-XJ-A83G-01A	0	1461	0	1461	0	1461	0	1461	12.629	8.4141	7.2109	10.6023	1	0	T1c	371	0	No		1	0.01
TCGA-XJ-A83H-01A	0	1280	0	1280			0	1280	12.2397	8.2752	9.1247	10.4987	0		T2a	209	0	No	0	1
TCGA-XJ-A9DI-01A	0	1461	0	1461	0	1461	0	1461	12.3915	8.3233	9.0287	10.876	0	0	T1c	1746	0	No	0	0	0.1
TCGA-XJ-A9DK-01A	0	275	0	275	0	275	0	275	12.5617	8.293	7.9957	10.4597	0	0	T1c	474	0	No		1	0.09
TCGA-XJ-A9DQ-01A	0	91	0	91			0	91	12.596	9.0063	6.7278	10.4019	0	0	T2b	426	0	No	0	0	0.01
TCGA-XJ-A9DX-01A	0	973	0	973			0	973	12.314	7.973	7.7604	10.2225	0	0		1313	0	No	0	1	0.01
TCGA-XK-AAIR-01A	0	972	0	972	0	972	0	972	12.2838	8.0671	10.3898	10.8536	0	0	T1c	529	0	No	0	0	0
TCGA-XK-AAIV-01A	0	1133	0	1133	0	1133	0	1133	12.9668	7.4739	9.5235	10.6328	0	0	T1c		0	No	0	1
TCGA-XK-AAIW-01A	0	1218	0	1218	0	1218	1	427	13.645	8.0514	10.2114	10.2495	1	0	T1c	907	0	No	0	1	0.1
TCGA-XK-AAJA-01A	0	930	0	930	0	930	0	930	11.8155	9.3218	8.5399	10.3811	0		T1c	1126	0	No	0	1	0.01
TCGA-XK-AAJP-01A	0	1259	0	1259	0	1259	0	1259	12.3869	8.4562	9.6789	10.2843	0	0	T2	279	0	No		0	0.1
TCGA-XK-AAJR-01A	0	1124	0	1124	1	131	1	131	12.3444	7.9036	9.2915	10.1034	0	0	T1c	205	0	No		0	0.1
TCGA-XK-AAJU-01A	0	1576	0	1576	0	1576	0	1576	12.4025	8.2443	8.6208	10.5898	1	0		102	0	No	0	1	0.1
TCGA-XK-AAK1-01A	0	979	0	979	0	979	0	979	12.806	8.5613	7.6817	10.6526	1	0			0	No	0	0	14.69
TCGA-XQ-A8TA-01A	1	146	1	146			1	146	13.9625	8.187	12.2168	10.5136	0	0	T1c	269	0	No	0	1	0.05
TCGA-Y6-A9XI-01A	0	526	0	526	0	526	0	526	12.2036	8.5621	9.911	10.5731	0	0		138	0	No	0	0	0.1
TCGA-YJ-A8SW-01A	0	148	0	148			0	148	12.4229	7.0632	10.7656	10.496	1	0	T3a	393	0	No	0	1	0.1
TCGA-YL-A8HJ-01A	0	1611	0	1611	0	1611	0	1611	12.6826	7.9871	9.2561	10.7175	0	0			0	No		0
TCGA-YL-A8HK-01A	0	1491	0	1491	1	1376	1	1376	12.5272	7.7738	9.6124	10.4286	0	0	T2a	643	0	No	0	1	0.13
TCGA-YL-A8HL-01A	0	1565	0	1565			0	1565	12.2832	7.9063	10.338	9.6731	0	0	T2b	392	0	No	0	0	0.19
TCGA-YL-A8HM-01A	0	1482	0	1482	1	1473	1	1473	13.1171	7.8177	9.3332	10.7053	0	0	T1c	257	0	No	0	1	0.1
TCGA-YL-A8HO-01A	0	2304	0	2304			1	1068	12.7611	8.269	8.5149	10.6437	0	0	T1c	202	0	No	0	0	0.03
TCGA-YL-A8S8-01A	0	1890	0	1890			1	679	12.4242	8.6141	10.0868	10.8487	1	0	T3b	356	0	No	1	1	0.1
TCGA-YL-A8S9-01A	0	1842	0	1842			1	1006	12.9127	8.2554	10.0163	10.5932	0	0	T1c	595	0	No	0	0	0.1
TCGA-YL-A8SB-01A	0	1719	0	1719			1	1384	12.6865	8.2845	9.1151	10.3935	0	0	T1c	249	0	No	0	0	0.019
TCGA-YL-A8SC-01A	0	1261	0	1261			1	152	12.5774	8.0381	10.7901	10.564	0	0	T1c	922	0	No		0	0.05
TCGA-YL-A8SJ-01B	0	1395	0	1395	1	752	1	752	12.4781	8.0877	9.212	10.3528	1	0	T2a	104	0	No	0	0	0.1
TCGA-YL-A8SK-01B	0	1408	0	1408			0	1408	12.6568	8.2119	8.2616	10.5374	1	0	T1c	889	0	No	0	1	0.09
TCGA-YL-A8SL-01B	0	987	0	987	0	987	0	987	13.1129	7.8727	9.5544	10.7122	1				0	No	0	0
TCGA-YL-A8SO-01B	0	3479	0	3479			0	3479	12.8781	8.3384	8.0205	10.2689	0	0	T1c	655	0	No	0	1	0.3
TCGA-YL-A8SP-01B	0	2366	0	2366			1	2036	13.3371	8.4377	10.3733	10.3378	0	0	T2c	295	0	No	0	1	0.1
TCGA-YL-A8SR-01B	0	273	0	273			0	273	12.5712	8.0693	9.0288	10.4693	0	0	T2	528	0	No	0	1	0.4
TCGA-YL-A9WH-01A	0	427	0	427			0	427	12.418	8.1056	9.067	10.0962	1	0	T2a	1049	0	No	0	1	0.01
TCGA-YL-A9WK-01A	0	2136	0	2136			1	1009	13.0509	7.4834	8.4381	10.2552	0	0	T2c	167	0	No	0	0	0.1
TCGA-YL-A9WX-01A	0	1518	0	1518			1	1506	12.1121	8.2811	9.3281	10.339	0	0	T2b	518	0	No	0	0	0.03
TCGA-YL-A9WY-01A	0	1098	0	1098			1	765	12.669	8.6359	8.5756	10.1814	0	0	T2a	712	0	No	0	1	0.09
TCGA-ZG-A8QW-01A	0	94	0	94			0	94	12.8357	6.9098	7.5493	10.3442	1	0	T2a	559	0	No	0	1
TCGA-ZG-A8QX-01A	0	442	0	442			0	442	12.828	8.1604	7.9867	10.326	1	0		821	0	No	0	0	0.01
TCGA-ZG-A9L0-01A	0	355	0	355			0	355	12.6827	8.0831	8.9559	10.1733	0	0	T2a	1979	0	No	0	0	0.1
TCGA-ZG-A9L1-01A	0	1302	0	1302			0	1302	12.3296	7.281	9.2119	10.5026	0	0	T2a	-17	0	No	0	0	10.9
TCGA-ZG-A9L4-01A	0	1108	0	1108			0	1108	12.8991	7.5099	8.2947	9.8323	0	0	T1c	76	0	No		1	0.1
TCGA-ZG-A9L9-01A	0	617	0	617			1	51	13.217	7.9699	5.7803	10.3352	0	0	T1c		0	No		0
TCGA-ZG-A9LB-01A	0	583	0	583			0	583	13.6968	8.2568	7.1163	10.2723	0	0	T2c	91	0	No	0	0	0
TCGA-ZG-A9LM-01A	0	378	0	378	0	378	0	378	12.7955	9.2227	7.0607	10.8531	1	0	T1c	890	0	No	0	0	0.1
TCGA-ZG-A9LN-01A	0	115	0	115			0	115	12.816	7.5812	6.5423	10.5987	0	0	T3a	487	0	No	1	1	0.06
TCGA-ZG-A9LS-01A	0	516	0	516	0	516	0	516	12.7282	7.2299	7.1165	10.2819	0	0	T1c		0	No		0
TCGA-ZG-A9LY-01A	0	370	0	370	0	370	0	370	12.5659	7.7638	8.2685	10.4469	0	0	T2b	259	0	No	0	1	0.1
TCGA-ZG-A9LZ-01A	0	692	0	692			0	692	12.2535	8.1971	8.6086	10.4063	0	0	T1c	175	0	No	1	1	0.1
TCGA-ZG-A9M4-01A	0	547	0	547			0	547	12.2375	8.1157	9.6626	10.6639	0	0	T2b	896	0	No	0	0	0.1
TCGA-ZG-A9N3-01A	0	349	0	349			0	349	12.6575	7.6825	8.6312	10.7494	0	0	T1c	390	0	No	0	1	0.03
TCGA-ZG-A9NI-01A	0	132	0	132	0	132	0	132	13.1373	7.0743	6.957	10.5536	1	0	T1b	1393	0	No	0	1	0.03
