# Supplementary material for: Positive epigenetic regulation loop between AR and NSUN2 promotes prostate cancer progression
Source: Clin Transl Med. 2022 Sep 28;12(9):e1028. doi: 10.1002/ctm2.1028 (PMC9516604; doi:10.1002/ctm2.1028)
Supplement: Supplementary file 2 — Supplementary Table 2: Clinicopathological parameters for 88 high risk prostate cancer patients obtained from the Fudan University Shanghai Cancer Center (FUSCC). [file CTM2-12-e1028-s007.xlsx]

## Sheet: NSUN2
Cat	Position	NSUN2_Cat_2	NSUN2_H1	NSUN2_H2	NSUN2_Adj	live	OS_Survival_month	CRPC status	CRPC_Survival_month	OligoM	age	Pre_PSA	PSA_cat	Gleason score	GS_Sum	ISUP	M_stage	ECOG_PS	ECOG_PS_2	M_volume	PSA_6month
2	2-B5	1	66	#NULL!	66	0	48.1	1	48.1	0	72	381	#NULL!	5+4=9	9	5	2	0	0	1	0.056
2	2-H11	1	67	60	63.5	1	30.8	1	7.7	0	76	116	#NULL!	5+4=9	9	5	2	1	0	1	2.57
2	2-D5	1	63	#NULL!	63	1	39.5667	1	6.3	0	69	685.721	#NULL!	5+5=10	10	5	2	1	0	1	11.115
2	2-G7	1	58	56	57	1	51.2333	1	7.73333	0	63	1270	#NULL!	5+5=10	10	5	2	1	0	1	667
2	2-F4	1	49	59	54	0	19.3667	0	19.3667	1	84	20.96	#NULL!	4+3=7	7	3	1	0	0	0	0.078
2	2-G3	1	62	44	53	0	82.8333	1	7.1	1	65	100	#NULL!	5+4=9	9	5	2	0	0	0	8.17
2	2-B4	1	42	57	49.5	0	64.3333	0	64.3333	1	83	50	#NULL!	4+4=8	8	4	2	1	0	0	0.178
2	2-F7	1	48	#NULL!	48	1	49.3	1	20.2	1	56	292.7	#NULL!	5+5=10	10	5	2	1	0	0	0.046
2	2-E7	1	55	41	48	1	32.2667	1	7.8	0	60	802.5	#NULL!	4+5=9	9	5	2	2	1	1	2.01
2	2-B6	1	47	#NULL!	47	1	51.3	1	7.73333	0	64	539.2	#NULL!	5+4=9	9	5	2	1	0	1	0.545
2	2-F6	1	40	50	45	0	69.7667	1	57.3667	0	72	100	#NULL!	4+4=8	8	4	2	1	0	0	20.66
2	2-I1	1	42	#NULL!	42	1	80.2	1	38.5667	1	82	650.67	#NULL!	5+5=10	10	5	2	1	0	0	15.43
2	2-E4	1	42	#NULL!	42	1	32.8333	1	7.26667	0	63	269	#NULL!	4+4=8	8	4	2	1	0	1	6.88
2	2-F9	1	40	#NULL!	40	1	19.3667	1	6.66667	0	77	121	#NULL!	5+4=9	9	5	2	1	0	1	9.69
2	2-D6	1	37	41	39	0	72.2333	1	41.8667	1	65	10	#NULL!	4+4=8	8	4	2	0	0	0	0.479
2	2-I2	1	42	36	39	1	36.0667	1	8.2	1	55	172	#NULL!	4+3=7	7	3	2	2	1	0	2.64
2	2-B10	1	54	19	36.5	1	27.5333	1	9.16667	0	73	100	#NULL!	4+5=9	9	5	2	1	0	1	1.86
2	2-G9	1	38	34	36	0	20.7	0	20.7	1	68	125	#NULL!	5+4=9	9	5	2	1	0	0	6.35
2	2-B2	1	35	#NULL!	35	1	16.9333	1	6.23333	1	77	71.76	#NULL!	4+3=7	7	3	2	0	0	1	62.5
2	2-F1	1	33	#NULL!	33	0	81.4667	0	81.4667	1	74	7100	#NULL!	4+4=8	8	4	2	0	0	0	0.022
2	2-E8	1	31	#NULL!	31	0	69.3333	1	41.4333	0	71	100	#NULL!	4+4=8	8	4	2	0	0	1	1.72
2	2-H4	1	31	29	30	0	78.6333	0	78.6333	1	72	5000	#NULL!	4+5=9	9	5	1	1	0	0	2.12
2	2-A2	1	30	#NULL!	30	1	44.9667	1	38.6333	0	74	1815.07	#NULL!	5+4=9	9	5	3	2	1	1	210.74
2	2-J8	1	35	22	28.5	1	35.7	1	6.83333	0	74	1987	#NULL!	5+4=9	9	5	2	0	0	1	4.62
2	2-D9	1	28	#NULL!	28	1	10.6333	1	5.9	0	86	106	#NULL!	5+4=9	9	5	2	2	1	1	7.53
2	2-I11	1	29	26	27.5	0	55.2667	1	19.7333	0	69	4381	#NULL!	4+4=8	8	4	3	1	0	1	1.06
2	2-E1	1	29	25	27	1	42.2333	1	8.03333	1	67	39.09	#NULL!	5+5=10	10	5	2	1	0	0	3.08
2	2-F2	1	20	32	26	0	69.2667	0	69.2667	1	83	50.578	#NULL!	4+4=8	8	4	2	1	0	0	0.013
2	2-D4	1	21	29	25	1	46.3	1	18.6	0	65	1534	#NULL!	4+5=9	9	5	2	1	0	1	0.502
2	2-C7	1	23	26	24.5	0	68.8333	1	30.6	0	73	5000	#NULL!	4+4=8	8	4	2	1	0	1	67.35
2	2-D10	1	20	29	24.5	1	59.5333	1	15.6667	1	79	80.42	#NULL!	5+4=9	9	5	2	1	0	0	0.3
2	2-B1	1	24	#NULL!	24	1	83.1667	1	39.5667	1	80	76.7	#NULL!	3+3=6	6	1	2	1	0	1	2.6
2	2-F10	1	23	25	24	0	58.1333	0	58.1333	0	71	100	#NULL!	？	#NULL!	3	2	0	0	1	0.024
2	2-G8	1	24	#NULL!	24	1	31.8333	1	7.3	1	70	258.3	#NULL!	4+4=8	8	4	2	2	1	0	33
2	2-C10	1	23	#NULL!	23	1	28.2667	1	8.2	0	65	2401	#NULL!	5+4=9	9	5	2	2	1	1	8.28
2	2-I8	1	15	29	22	0	68.1667	1	14.6333	0	67	5000	#NULL!	4+4=8	8	4	2	2	1	1	4.11
2	2-H8	1	24	19	21.5	0	49.0333	1	29.2333	1	78	265	#NULL!	4+4=8	8	4	2	2	1	1	1.83
2	2-A7	1	23	20	21.5	1	26.3667	1	6.2	1	65	515	#NULL!	5+3=8	8	4	2	1	0	1	10.37
2	2-D7	1	21	22	21.5	1	12.8333	1	4.76667	0	80	3544	#NULL!	4+4=8	8	4	2	1	0	1	147.6
2	2-H5	1	20	#NULL!	20	0	73.5333	1	21.8333	0	83	100	#NULL!	4+4=8	8	4	2	1	0	1	3.97
2	2-A4	1	22	18	20	1	47.8667	1	6	0	69	42.5	#NULL!	5+4=9	9	5	2	1	0	1	3.03
2	2-B11	1	17	20	18.5	1	21.6333	1	7.7	0	59	1898	#NULL!	5+4=9	9	5	2	2	1	1	12.07
2	2-I12	1	19	18	18.5	0	14.8667	0	14.8667	0	53	135.3	#NULL!	5+4=9	9	5	2	1	0	1	0.287
2	2-C9	1	14	22	18	1	62.0667	1	12.2667	0	73	324	#NULL!	5+5=10	10	5	2	2	1	1	0.155
2	2-D1	1	8	28	18	1	34.3667	1	10.5	1	83	59.84	#NULL!	4+4=8	8	4	2	1	0	0	1.04
2	2-H12	1	24	12	18	0	32.6333	0	32.6333	0	68	569.8	#NULL!	4+4=8	8	4	2	1	0	1	0.022
2	2-G4	1	18	#NULL!	18	0	24.8667	0	24.8667	1	82	1000	#NULL!	4+4=8	8	4	1	2	1	0	1778
2	2-B8	1	18	#NULL!	18	1	20.7	1	7.86667	1	38	839	#NULL!	4+4=8	8	4	2	2	1	0	1.76
2	2-B12	1	17	18	17.5	0	55.1	0	55.1	0	68	455.9	#NULL!	5+4=9	9	5	2	1	0	0	0.35
2	2-D8	1	17	19	17.5	1	47.0333	1	12	0	70	124	#NULL!	5+5=10	10	5	2	1	0	1	1.45
2	2-E11	0	16	16	16	0	7.56667	0	7.56667	1	73	97.07	#NULL!	5+4=9	9	5	2	1	0	0	0.063
2	2-I7	0	11	20	15.5	0	69.7333	0	69.7333	1	86	112	#NULL!	4+5=9	9	5	2	0	0	0	0.19
2	2-A10	0	14	14	14	0	63.7	1	31	0	62	100	#NULL!	4+5=9	9	5	2	1	0	1	4.15
2	2-E2	0	18	9	13.5	1	74.7333	1	20.8	0	68	169	#NULL!	3+4=7	7	2	2	1	0	1	0.048
2	2-I6	0	9	18	13.5	0	66.0667	0	66.0667	0	65	100	#NULL!	4+5=9	9	5	2	1	0	1	0.012
2	2-H9	0	9	16	12.5	0	63.0333	0	63.0333	0	70	470	#NULL!	4+5=9	9	5	2	0	0	0	0.158
2	2-J3	0	11	13	12	0	79.8333	1	52.7333	0	71	3079	#NULL!	4+4=8	8	4	2	2	1	1	45.4
2	2-F8	0	9	14	11.5	0	45.7667	1	13.5333	1	78	207	#NULL!	5+5=10	10	5	2	1	0	0	0.121
2	2-H3	0	11	10	10.5	0	82.7667	0	82.7667	1	61	456.8	#NULL!	4+4=8	8	4	1	1	0	0	0.884
2	2-E12	0	10	11	10.5	0	50.2333	0	50.2333	0	70	100	#NULL!	4+5=9	9	5	2	0	0	1	0.239
2	2-F11	0	8	13	10.5	0	50	0	50	1	78	100	#NULL!	5+5=10	10	5	2	0	0	0	0.431
2	2-C3	0	8	12	10	0	83.5333	1	29.3667	1	63	66.761	#NULL!	5+5=10	10	5	2	1	0	0	0.4
2	2-F5	0	10	#NULL!	10	1	60.3	1	34.5333	0	73	2000	#NULL!	5+4=9	9	5	2	2	1	1	0.069
2	2-C2	0	11	7	9	0	77.1333	0	77.1333	1	71	428.86	#NULL!	4+4=8	8	4	2	0	0	1	0.99
2	2-G5	0	9	#NULL!	9	0	74	1	15.5333	0	62	5000	#NULL!	4+5=9	9	5	2	2	1	1	35.48
2	2-E9	0	9	#NULL!	9	1	40.8333	1	24.5	1	62	14.57	#NULL!	4+5=9	9	5	3	1	0	1	0.01
2	2-J2	0	8	#NULL!	8	0	85.6	1	83.5333	1	70	58.839	#NULL!	4+5=9	9	5	2	1	0	0	0.154
2	2-E5	0	8	#NULL!	8	0	76.1	0	76.1	1	59	75.6	#NULL!	4+4=8	8	4	2	1	0	0	0.008
2	2-F12	0	6	10	8	1	23.8333	1	5.66667	0	73	736.5	#NULL!	4+5=9	9	5	2	1	0	1	13.65
2	2-G2	0	7	#NULL!	7	0	71.2667	1	68.5	1	78	14.83	#NULL!	4+5=9	9	5	2	0	0	0	0.863
2	2-A12	0	7	#NULL!	7	0	52.3333	0	52.3333	1	67	29.6	#NULL!	4+5=9	9	5	2	1	0	0	0.148
2	2-A5	0	7	#NULL!	7	0	49	0	49	0	71	150.9	#NULL!	4+5=9	9	5	2	1	0	1	0.242
2	2-H6	0	7	7	7	0	8.2	0	8.2	1	61	5000	#NULL!	5+4=9	9	5	1	1	0	0	1.35
2	2-A6	0	9	4	6.5	0	70.9667	0	70.9667	0	75	525.9	#NULL!	4+5=9	9	5	2	1	1	1	0.02
2	2-C12	0	5	8	6.5	0	42.9667	1	34.1333	1	64	14.61	#NULL!	5+4=9	9	5	2	0	0	0	0.066
2	2-C4	0	7	5	6	0	49.7	0	49.7	1	76	100	#NULL!	4+4=8	8	4	2	1	0	1	0.015
2	2-A11	0	5	7	6	1	49.0333	1	19.4	1	64	425	#NULL!	4+5=9	9	5	2	1	0	0	5.07
2	2-H10	0	7	5	6	0	40.7	0	40.7	0	69	474.95	#NULL!	4+4=8	8	4	2	1	0	1	0.023
2	2-C6	0	8	3	5.5	1	55.4333	1	24.8667	1	69	28.5	#NULL!	5+5=10	10	5	2	1	0	0	0.06
2	2-C11	0	4	7	5.5	0	9.63333	0	9.63333	0	78	53.567	#NULL!	4+5=9	9	5	2	1	0	0	2.35
2	2-A8	0	5	#NULL!	5	0	66.0333	0	66.0333	0	64	407.5	#NULL!	3+4=7	7	2	2	0	0	1	0.062
2	2-D12	0	6	4	5	0	53.6333	1	16.5	0	65	100	#NULL!	4+5=9	9	5	2	1	0	1	1.134
2	2-E3	0	3	5	4	0	74.7	0	74.7	1	83	33.14	#NULL!	3+4=7	7	2	2	1	0	0	0.096
2	2-C8	0	2	#NULL!	2	0	69.3333	1	14.0667	0	65	100	#NULL!	5+4=9	9	5	2	1	0	1	0.072
2	2-D3	0	3	1	2	1	50.6667	1	7.2	0	72	1248	#NULL!	4+4=8	8	4	2	1	0	1	13.12
2	2-H7	0	2	2	2	1	28.5333	1	7.7	0	58	100	#NULL!	4+5=9	9	5	2	1	0	1	1.51
2	2-B7	0	2	#NULL!	2	1	21.3	1	9.63333	0	66	100	#NULL!	5+5=10	10	5	2	1	0	1	77.98
2	2-G12	0	1	#NULL!	1	0	37.7	0	37.7	0	62	945	#NULL!	5+4=9	9	5	2	0	0	1	0.937
